# Supplementary material for: Development and validation of genic-SSR markers in sesame by RNA-seq
Source: BMC Genomics. 2012 Jul 16;13:316. doi: 10.1186/1471-2164-13-316 (PMC3428654; doi:10.1186/1471-2164-13-316)
Supplement: Additional file 1 — Characteristics of sesame genic-SSR primers used in this study. The SSR primer name, primer sequence, annealing temperature, repeat motif, product length, allele no., PIC value, E-value (nr) and annotation (nr) are given. [file 1471-2164-13-316-S1.xls]

## Sheet: Sheet1
Primer name	Forward primer (5'-3')	Annealing temperature °C	Reverse primer (5'-3')	Annealing temperature °C	Expected size (bp)	Repeat motifs	Amplification		Allele No.	PIC	E-value (nr)	Annotation (nr)
							Cultivar	Wild species
HS01	GTGCTCTTCTCCTGACCCTC	58.977	AACAACTCGTCGTCGTCATC	58.727	160	(GT)9-(AG)10	Yes	No			4.23626e-174	gi|148909432|gb|ABR17814.1|unknown [Picea sitchensis]
HS02	CCATTAAATTCTTGCTCCCC	58.508	CTGGTCGTATGCAGCATCTT	58.903	164	(GTGAAT)3	Yes	Yes	2	0.29	0	gi|17979018|gb|AAL49957.1|GTP cyclohydrolase I [Solanum lycopersicum]
HS03	ACTTGGCCTACGAACAGCTT	59.008	GGAAAAACACCTCGGAAGAA	59.146	173	(CT)11	Yes	Yes			0	gi|255559360|ref|XP_002520700.1|RNA binding protein, putative [Ricinus communis]; gi|223540085|gb|EEF41662.1| RNA binding protein, putative [Ricinus communis]
HS04	TATGACGAAAAAGCCCACAG	58.771	GCCGAAACTCTCAATTTTCC	58.765	215	(TC)9	Yes	Yes			7.74771e-152	gi|225459573|ref|XP_002285860.1|PREDICTED: hypothetical protein [Vitis vinifera]; gi|270252401|emb|CBI19012.1| unnamed protein product [Vitis vinifera]
HS05	GCCGAAACTCTCAATTTTCC	58.765	TATGACGAAAAAGCCCACAG	58.771	215	(GA)9	Yes	Yes			7.74771e-152	gi|225459573|ref|XP_002285860.1|PREDICTED: hypothetical protein [Vitis vinifera]; gi|270252401|emb|CBI19012.1| unnamed protein product [Vitis vinifera]
HS06	TGAAAAGCTGAGGAAGAGCA	58.874	ACAGTGGAGGGAGACGACTT	58.745	149	(TG)10	Yes	Yes			0	gi|225436363|ref|XP_002270388.1|PREDICTED: hypothetical protein [Vitis vinifera]; gi|270228285|emb|CBI17095.1| unnamed protein product [Vitis vinifera]
HS07	AGAGTACAGCCACGGGAATC	59.166	CAACAAGACAACGGTTTTGG	59.069	260	(CAGAAA)3	Yes	Yes			0	gi|221222542|gb|ABZ89177.1|putative protein [Coffea canephora]
HS08	AAAATCCCGTCCAAGAACTG	59.028	GTGCCGGAAACCTTCATATT	58.906	272	(CT)11	Yes	Yes			9.31796e-93	gi|225462070|ref|XP_002276318.1|PREDICTED: hypothetical protein [Vitis vinifera]
HS09	CTGATACCTCACGCTCCTCA	58.984	ACAGATCTGCTTGAAATGCG	59.028	214	(TC)9	Yes	No			0	gi|255567242|ref|XP_002524602.1|conserved hypothetical protein [Ricinus communis]; gi|223536155|gb|EEF37810.1| conserved hypothetical protein [Ricinus communis]
HS10	CCTTCAATCCCAAGCCTTTA	59.155	ACAAGAACTCATTGAGGGGG	58.989	223	(TC)11	Yes	Yes			-	No_hits
HS11	TAAACCAACGGAAGACACCA	59.021	AGAGAGAGAGAGAGCACGGC	59.03	251	(TC)12	Yes	Yes			-	No_hits
HS12	TGAATCGTCCGAGTCTTCAC	58.802	GGGAGCGGAATCTAGTTTTG	58.787	246	(CTT)6	No	No			1.25123e-113	gi|255583179|ref|XP_002532355.1|Methylglutaconyl-CoA hydratase, mitochondrial precursor, putative [Ricinus communis]; gi|223527942|gb|EEF30028.1| Methylglutaconyl-CoA hydratase, mitochondrial precursor, putative [Ricinus communis]
HS13	CTTGGCCTTCTGCTCCTTAG	59.215	TCCCTCTCGAAAAGCTCTGT	59.162	256	(GATGAC)3	Yes	Yes			0	gi|225448150|ref|XP_002263889.1|PREDICTED: hypothetical protein [Vitis vinifera]; gi|270242781|emb|CBI29722.1| unnamed protein product [Vitis vinifera]
HS14	TCGTGTTGGTATGCCTCATT	59.002	TCAGACACATCGCACTCAAA	58.95	203	(TTTTTC)3	Yes	Yes			4.07226e-111	gi|225428446|ref|XP_002284067.1|PREDICTED: hypothetical protein [Vitis vinifera]
HS15	TAACACGCATTCGCAGTGTA	58.935	CCCCACTACCACAACTAAACC	58.356	271	(GT)10	No	No			3.96357e-146	gi|225457705|ref|XP_002273980.1|PREDICTED: hypothetical protein [Vitis vinifera]
HS16	TGTGGTGGCGTAACATCTTC	59.03	ATGTCGTAATTTGGGTGGTG	58.201	279	(CAAGTC)3	Yes	Yes			3.6078e-66	gi|224065625|ref|XP_002301890.1|predicted protein [Populus trichocarpa]; gi|222843616|gb|EEE81163.1| predicted protein [Populus trichocarpa]
HS17	GGGGGAGGCATATACAAGAA	58.857	TTCTTCCATCAGCTTCAGGT	57.451	100	(GA)10	Yes	No			3.6078e-66	gi|224065625|ref|XP_002301890.1|predicted protein [Populus trichocarpa]; gi|222843616|gb|EEE81163.1| predicted protein [Populus trichocarpa]
HS18	CCTTTCGTTTCAGATTCCGT	59.17	ATTCTCCTCGGACCTGTCAC	59.105	251	(AG)11	Yes	No			0	gi|270240839|emb|CBI28068.1|unnamed protein product [Vitis vinifera]
HS19	CACCATTTTTGTGTGTCAGC	57.571	TGTGCTCTCTATCAGACCCG	58.984	161	(CT)10	No	No			1.00563e-10	gi|225423983|ref|XP_002282631.1|PREDICTED: similar to CLE27 (CLAVATA3/ESR-RELATED 27); receptor binding [Vitis vinifera]
HS20	TACCCCGAAGGATATTGAGC	58.998	GACTGATCCTACGAGGCCAT	59.119	158	(GAACGG)3	Yes	Yes			0	gi|224136526|ref|XP_002326882.1|predicted protein [Populus trichocarpa]; gi|222835197|gb|EEE73632.1| predicted protein [Populus trichocarpa]
HS21	CGGAATTCCTGAAAGAAGGA	59.24	CAGTGAATTTCTCAACCCGA	58.695	239	(CCGCCT)4	Yes	Yes	3	0.52	0	gi|255636705|gb|ACU18688.1|unknown [Glycine max]
HS22	AGCCCACGAAACTCTTCCTA	58.934	GTTCGAGCCCTTCAAGATTC	58.864	260	(CCAAAC)5	Yes	Yes			1.05034e-78	gi|255551060|ref|XP_002516578.1|GTP-binding protein engB, putative [Ricinus communis]; gi|223544398|gb|EEF45919.1| GTP-binding protein engB, putative [Ricinus communis]
HS23	TCCCTCTTCAGATCCAATCC	59.016	ATGACGGAGAAGAGGACGAT	58.693	252	(CTCCGC)3	Yes	Yes			4.08469e-46	gi|224101167|ref|XP_002312167.1|predicted protein [Populus trichocarpa]; gi|222851987|gb|EEE89534.1| predicted protein [Populus trichocarpa]
HS24	CTGGGTTTGTGAACAAGCAG	59.335	GAGCAATGTGCAGAGGAAAA	59.002	151	(CACATT)3	Yes	No			0	gi|225452142|ref|XP_002270234.1|PREDICTED: hypothetical protein [Vitis vinifera]
HS25	ACTCCCACCATTGCTAGACC	59.018	CCGGAAACTGGAAACTGATT	59.028	263	(TCGAAC)3	Yes	Yes			1.25378e-106	gi|255547357|ref|XP_002514736.1|NAC domain-containing protein 21/22, putative [Ricinus communis]; gi|223546340|gb|EEF47842.1| NAC domain-containing protein 21/22, putative [Ricinus communis]
HS26	ATTATTCTCGACAATCGGGC	59.001	TGAAGGAGCATTTTGTCTCG	58.999	279	(CACACT)3	No	No			0	gi|11558252|emb|CAC17794.1|microtubule-associated protein MAP65-1a [Nicotiana tabacum]
HS27	ACCAGCCATACAACCCATTT	59.174	CGAGTTTGATTTGCGAAGAG	58.649	258	(CT)13	No	No			0	gi|225437176|ref|XP_002274907.1|PREDICTED: hypothetical protein [Vitis vinifera]
HS28	ACACTTGTAAATGGGGGAGG	58.764	GAGCGAGAAGCAAGAGAGAGA	59.201	244	(CT)11	Yes	Yes			0	gi|225454028|ref|XP_002274837.1|PREDICTED: hypothetical protein [Vitis vinifera]
HS29	TCTTACAACACCAATCCCGA	58.973	CGTTTGGGTCCGGATAATAC	59.158	247	(GCCTCA)3	Yes	Yes			5.49919e-24	gi|255638831|gb|ACU19719.1|unknown [Glycine max]
HS30	AGCCCACAAAAAGCCTACAC	59.242	TATAGGTGCGACTCGTGAGC	59.054	276	(TGCCTG)3	Yes	Yes			0	gi|270234244|emb|CBI22848.1|unnamed protein product [Vitis vinifera]
HS31	GTTGAGGAATCCGATGGTCT	58.943	CTGTGCGTGTGTCTGTGTGT	59.369	280	(TA)10	Yes	Yes			4.02433e-85	gi|225426858|ref|XP_002276880.1|PREDICTED: hypothetical protein [Vitis vinifera]
HS32	CCTCTAATTCCCTGCACCAT	59.006	AGGAACTGGAACGAGCATTT	58.792	263	(GGA)6	Yes	Yes			4.0423e-115	gi|225428584|ref|XP_002284701.1|PREDICTED: hypothetical protein [Vitis vinifera]
HS33	ATGGGGGAAGGAATAGGATT	58.595	CATCTCGCATCAAACTTGC	57.921	252	(AT)12	Yes	No			0	gi|225423917|ref|XP_002281973.1|PREDICTED: hypothetical protein [Vitis vinifera]
HS34	GGGACTTTCTGTTTCGCATT	59.174	TAATCCTATTCCTTCCCCCA	58.317	250	(TGTGGG)4	Yes	No			0	gi|225423917|ref|XP_002281973.1|PREDICTED: hypothetical protein [Vitis vinifera]
HS35	TTCCTCTTCCAATGCCTCTT	58.861	GAGCTGATTCTTCCGACGAT	59.39	185	(TCT)8	Yes	Yes			0	gi|270233709|emb|CBI22318.1|unnamed protein product [Vitis vinifera]
HS36	GTAGGCAGCGAGAGAAAAGC	59.364	GGTAGTTAGCAACAAGCGCA	59.136	206	(CT)11	Yes	Yes			2.66814e-164	gi|225452458|ref|XP_002274361.1|PREDICTED: similar to AO (L-ASPARTATE OXIDASE); L-aspartate oxidase [Vitis vinifera]
HS37	GTGGAAGAGAGAGGAGACGG	58.974	TCTCCATGGAAGAAAAACCC	58.956	207	(TTCTTG)3	Yes	Yes			3.51819e-98	gi|225449527|ref|XP_002278885.1|PREDICTED: hypothetical protein [Vitis vinifera]; gi|147866524|emb|CAN83699.1| hypothetical protein [Vitis vinifera] &gt;gi|270244746|emb|CBI31679.1| unnamed protein product [Vitis vinifera]
HS38	TGAAATGTGAAGAGCAACGC	59.995	TGAAGACGGACCCATTACAA	58.973	276	(TC)9	Yes	Yes			0	gi|224141079|ref|XP_002323902.1|predicted protein [Populus trichocarpa]; gi|222866904|gb|EEF04035.1| predicted protein [Populus trichocarpa]
HS39	TAAACTGCCGCTTTTCTCCT	59.111	GGGAAGGTGGAGGTTGATAA	58.836	124	(CATCTG)4	Yes	Yes	2	0.16	0	gi|225452394|ref|XP_002273718.1|PREDICTED: hypothetical protein [Vitis vinifera]
HS40	CTTTCTTTCGCATCGTTCCT	59.452	GGGATTTTCCAGAGAGTGGA	59.065	268	(GTA)6	Yes	Yes			0	gi|225429724|ref|XP_002282127.1|PREDICTED: hypothetical protein [Vitis vinifera]
HS41	CAATTCTCGTGAAAGCCTCA	58.999	CACCGTAAGCCTTTCCTCTC	58.934	174	(CT)10	Yes	No			0	gi|270254946|emb|CBI37336.1|unnamed protein product [Vitis vinifera]
HS42	CAGTGTTGTCCCTTTGGATG	58.98	GACAGCAAAAGTTGGAGCAG	58.65	244	(ATG)6-(TCA)6	Yes	Yes			2.31606e-120	gi|225430605|ref|XP_002266463.1|PREDICTED: hypothetical protein [Vitis vinifera]
HS43	TCATCTGCTCCAACTTTTGC	59.002	GGCTTTGAAGAGGGCTCTAA	58.671	246	(AC)12	Yes	Yes			2.31606e-120	gi|225430605|ref|XP_002266463.1|PREDICTED: hypothetical protein [Vitis vinifera]
HS44	AGAAACAGTCCACCCTCCAG	59.149	ACTGTCAAAGGGGTAAAGCG	59.238	257	(TCAAAA)3	Yes	Yes			6.88413e-130	gi|270260361|emb|CBI32194.1|unnamed protein product [Vitis vinifera]
HS45	TCCCAGTCCCTTGAAAGAAG	59.255	TGGGGAGAGAAAGGAAAGAA	58.833	212	(ATTGGA)3	Yes	No			0	gi|62867584|emb|CAI84657.1|hypothetical protein [Nicotiana tabacum]
HS46	GCTGAATCCATCCATCACAC	58.884	GGCTAGTGAGCTGGGACAAT	59.313	207	(GAG)7	Yes	Yes			0	gi|147833693|emb|CAN64332.1|hypothetical protein [Vitis vinifera]
HS47	GGAGATTGTTGACGAGAGCA	58.96	TCTCAACCATAAACGATGCC	58.574	268	(AG)11	Non-specific	No			0	gi|225451717|ref|XP_002279575.1|PREDICTED: hypothetical protein [Vitis vinifera]; gi|270231896|emb|CBI21220.1| unnamed protein product [Vitis vinifera]
HS48	CTGCACAACAACACAGCAAC	58.924	CAAGCAGACAAAGTCCCAGA	59.007	119	(AAAAAG)3	Yes	Yes			0	gi|225454252|ref|XP_002274726.1|PREDICTED: hypothetical protein [Vitis vinifera]; gi|270258350|emb|CBI40384.1| unnamed protein product [Vitis vinifera]
HS49	CTGTGGTTCTGCGACTGATT	58.882	GACCTGAAATCGCATCACAC	59.093	210	(AGA)6	Yes	No			3.36297e-66	gi|18423592|ref|NP_568804.1|ATMAMI (ARABIDOPSIS THALIANA MEMBRANE-ASSOCIATED MANNITOL-INDUCED); structural molecule [Arabidopsis thaliana]; gi|107738368|gb|ABF83684.1| At5g54110 [Arabidopsis thaliana]
HS50	GATGGGTTCTTTATGGGGTG	59.101	AGAAAAAGCAAAAGGGAGGG	59.698	252	(TG)9	Yes	Yes	2	0.23	0	gi|225432808|ref|XP_002279408.1|PREDICTED: hypothetical protein [Vitis vinifera]
HS51	CACTCCTCTCTTCCTTTCGC	59.162	CGCGACTCAGGCATATAGAA	59.041	258	(TC)11	Yes	Yes			0	gi|27728147|gb|AAN15318.1|isoamylase isoform 2 [Solanum tuberosum]
HS52	AATCCAACACCACCACCTCT	59.279	CTCCCCCACAATCATTTTCT	58.836	211	(GGAA)5	Yes	Yes			0	gi|225465941|ref|XP_002268909.1|PREDICTED: hypothetical protein [Vitis vinifera]
HS53	GAAGCTTGAAGAGAGGAGGG	58.201	ATGGAACTTCTCCGATCACC	58.943	103	(GAAGCA)3	Yes	Yes	2	0.54	9.15913e-143	gi|255572868|ref|XP_002527366.1|conserved hypothetical protein [Ricinus communis]; gi|223533285|gb|EEF35038.1| conserved hypothetical protein [Ricinus communis]
HS54	CCAAGGGAGAACTTGGTGAT	58.989	CCATGTGATCTTCTGCTGCT	58.987	199	(TC)9	Yes	No			2.08828e-129	gi|270231675|emb|CBI21000.1|unnamed protein product [Vitis vinifera]
HS55	GTGGATGAAAATGGTGCAAG	58.976	GTTGGCATTTGAAAGGAAGC	59.691	227	(GAA)6	Yes	Yes			0	gi|37359706|dbj|BAC98298.1|LEXYL1 [Solanum lycopersicum]
HS56	TGCTGTGAACCAGTGAGTGA	58.957	CAGGCACAATCATAGATGGG	58.95	100	(GA)13	No	No			9.09996e-61	gi|270250897|emb|CBI34074.1|unnamed protein product [Vitis vinifera]
HS57	CTGTGTCGGCCTCTTCTGTA	59.034	CCAATTCCAGGGAGTCAAGT	58.989	194	(TCT)6	Yes	Yes			4.09854e-20	gi|255553167|ref|XP_002517626.1|conserved hypothetical protein [Ricinus communis]; gi|223543258|gb|EEF44790.1| conserved hypothetical protein [Ricinus communis]
HS58	TGTGTGGGAAGAAAAGAAGG	57.77	CACATCCACACCAAAAATCC	58.67	235	(GA)9	Yes	Yes			2.50313e-24	gi|147771714|emb|CAN69280.1|hypothetical protein [Vitis vinifera]
HS59	ATAACCCAACCCAATCTCCA	59.101	CTTGTCTTCCCCTCCCAGT	59.086	205	(GTGGCT)3	Yes	Yes	2	0.23	2.96717e-78	gi|225443835|ref|XP_002266934.1|PREDICTED: hypothetical protein [Vitis vinifera]
HS60	TCTCAACGAGAGAAAGGGCT	59.162	GGAAAAGGGAGAGGGAAGTC	59.115	192	(TGATCG)3	Yes	Yes			2.59992e-76	gi|225458591|ref|XP_002284646.1|PREDICTED: hypothetical protein [Vitis vinifera]
HS61	ATGTCATAAGGGGGTCTTCG	58.861	CACATGAATGTTTTCCCCTC	57.835	192	(AAAAT)4	Yes	No			1.46653e-16	gi|225436583|ref|XP_002274972.1|PREDICTED: hypothetical protein [Vitis vinifera]; gi|270235080|emb|CBI24210.1| unnamed protein product [Vitis vinifera]
HS62	ATGATCATGACGACCCTCAA	58.881	ATAGCTGGGCAGGCCTTTAT	60.082	178	(CT)9	Yes	Yes	2	0.23	1.38931e-133	gi|225439526|ref|XP_002262844.1|PREDICTED: hypothetical protein [Vitis vinifera]
HS63	CCAATCCTCCTCCATGTTTT	58.836	AGGAGAACTCCCCAGCAGTA	58.891	262	(GGAAGA)4	Yes	Yes			0	gi|225435520|ref|XP_002285555.1|PREDICTED: hypothetical protein [Vitis vinifera]
HS64	AAACCAAAGGAAACTTCCCC	59.303	CTGATGGTACACCAGGCACT	58.594	272	(GTCT)5	Yes	Yes			0	gi|225432430|ref|XP_002277039.1|PREDICTED: hypothetical protein [Vitis vinifera]
HS65	AACCCCTACTCGTCCAACAG	59.062	CGAACAAGAAAGGCTCATCA	58.999	167	(AATTA)4	Yes	Yes			2.02353e-69	gi|255579787|ref|XP_002530731.1|conserved hypothetical protein [Ricinus communis]; gi|223529695|gb|EEF31637.1| conserved hypothetical protein [Ricinus communis]
HS66	TTCAAACCCTCCTTTCCATC	58.956	GAAGAGAAGGCCGAAGAAGA	58.741	270	(TC)9	Yes	Yes			5.92127e-14	gi|270254912|emb|CBI37302.1|unnamed protein product [Vitis vinifera]
HS67	CACCAGGTTTTGTTCCTCCT	59.037	GCCGGTTTGTAAAGGTGTTT	58.997	164	(CAA)6	Yes	Yes			2.82558e-130	gi|255553867|ref|XP_002517974.1|conserved hypothetical protein [Ricinus communis]; gi|223542956|gb|EEF44492.1| conserved hypothetical protein [Ricinus communis]
HS68	ATTCACCTAACCCAAACCCA	59.146	ATTGAGGAAGAAAGAGGCGA	59.006	271	(CT)15	Yes	Yes			3.10723e-52	gi|225453933|ref|XP_002279636.1|PREDICTED: hypothetical protein [Vitis vinifera]; gi|147867329|emb|CAN81187.1| hypothetical protein [Vitis vinifera] &gt;gi|270259732|emb|CBI38865.1| unnamed protein product [Vitis vinifera]
HS69	ATTAACTCGGGAAGACACGG	59.052	AGCGACGAAGGAACAAAACT	58.983	161	(AG)9	Yes	No			0	gi|255575318|ref|XP_002528562.1|calmodulin binding protein, putative [Ricinus communis]; gi|223532006|gb|EEF33817.1| calmodulin binding protein, putative [Ricinus communis]
HS70	CCATCGAATCCCAAACTTCT	58.981	GCTGGTGAGTGAAGTCGAGA	59.129	199	(AC)11	Yes	No			2.33597e-37	gi|37993671|gb|AAR06921.1|UDP-glycosyltransferase 89B2 [Stevia rebaudiana]
HS71	GAGGGAAAGAGTCGTCCTTG	58.866	TTGAAGAGGATCATCCCACC	59.862	168	(TGG)6	Yes	Yes			6.56328e-78	gi|119331588|gb|ABL63120.1|AT-hook DNA-binding protein [Catharanthus roseus]
HS72	TTACATTTCACGCTGAAGCC	58.92	TCTTGCAGAGTTCCGTCAAC	59.01	236	(AG)10	Yes	No			4.98421e-151	gi|225456751|ref|XP_002275944.1|PREDICTED: hypothetical protein [Vitis vinifera]; gi|270226501|emb|CBI15235.1| unnamed protein product [Vitis vinifera]
HS73	CCGAAGGGATAGATCGACAT	58.959	ATCTTCCCTCCCTTTTCTGC	59.651	153	(AG)9	Yes	Yes			9.87635e-85	gi|225450460|ref|XP_002276666.1|PREDICTED: hypothetical protein [Vitis vinifera]; gi|270257617|emb|CBI39660.1| unnamed protein product [Vitis vinifera]
HS74	TGCAATTGACCACAACCAC	58.908	TGTCTTCGCTTCAGGACAAC	59.01	247	(AC)12	Yes	Yes			0	gi|270234421|emb|CBI23024.1|unnamed protein product [Vitis vinifera]
HS75	TCTCAAGAAACTGGAACCCC	59.112	TTTCTTGACCCGAAGAATCC	59.101	236	(CCGTCT)3	Yes	Yes	2	0.08	2.56147e-173	gi|225432906|ref|XP_002284181.1|PREDICTED: hypothetical protein isoform 1 [Vitis vinifera]; gi|270239124|emb|CBI26360.1| unnamed protein product [Vitis vinifera]
HS76	CTGTTTGGTTTTCGGTCTCA	58.746	AAGCAGGTACCCACAAATCC	58.912	276	(TC)22	Yes	Yes			0	gi|270226670|emb|CBI15404.1|unnamed protein product [Vitis vinifera]
HS77	GGGCCATCTCTCACTTGAA	58.734	AATCAAGAATTCTCCACGCC	59.129	249	(CT)12	No	No			1.40095e-104	gi|270253131|emb|CBI19742.1|unnamed protein product [Vitis vinifera]
HS78	CTGTGTCGTCTGTGTTGCAG	59.04	GGTGGGTTTGGTAACTGGAC	59.162	120	(CT)16	Yes	Yes			0	gi|224123788|ref|XP_002319164.1|predicted protein [Populus trichocarpa]; gi|222857540|gb|EEE95087.1| predicted protein [Populus trichocarpa]
HS79	TGATTAAGCCCAGAGTCCAA	58.298	GCCCTGACTGACAGAGAACA	58.968	276	(AT)10	Yes	Yes			0	gi|225441817|ref|XP_002278051.1|PREDICTED: hypothetical protein [Vitis vinifera]; gi|147777287|emb|CAN69090.1| hypothetical protein [Vitis vinifera]
HS80	TTCCGGGGTCTTAAAATACG	58.94	CGATGCACATAGCACATTGA	59.259	265	(AG)9	Yes	No			0	gi|225439966|ref|XP_002280841.1|PREDICTED: similar to transducin family protein / WD-40 repeat family protein [Vitis vinifera]
HS81	AAGCCGGTACAAGGAGAAGA	58.934	CCCAAACCTGTCCTTCAGTT	59.037	264	(TGA)7	Yes	Yes			7.11864e-18	gi|255627365|gb|ACU14027.1|unknown [Glycine max]
HS82	CAATGTGAAAACCTCGGATG	58.973	AAACCGAGACAAACCACCTC	59.04	206	(AGAAAC)3	Yes	Yes			6.4832e-143	gi|224120784|ref|XP_002318416.1|predicted protein [Populus trichocarpa]; gi|222859089|gb|EEE96636.1| predicted protein [Populus trichocarpa]
HS83	ACTCCAGCCTCAAGCAATCT	59.043	ATCCCAGTCTTGAGCAGAGG	59.405	262	(CT)11-(CA)9	Yes	Yes			0	gi|255567610|ref|XP_002524784.1|hydrolase, putative [Ricinus communis]; gi|223535968|gb|EEF37627.1| hydrolase, putative [Ricinus communis]
HS84	GTTACCAATGCCCACTTCCT	58.912	TTCCATCCGCTTCTACCTTT	58.787	202	(TCCGTC)3	Yes	Yes			0	gi|255583893|ref|XP_002532696.1|amino acid transporter, putative [Ricinus communis]; gi|223527563|gb|EEF29681.1| amino acid transporter, putative [Ricinus communis]
HS85	ATGTGGGGGAAAGAACAGAG	58.989	TGAGGAAGTGGTAGTGGCAG	58.879	212	(AT)11-(CCA)6	Yes	Yes			8.60203e-120	gi|255566837|ref|XP_002524402.1|DNA binding protein, putative [Ricinus communis]; gi|223536363|gb|EEF38013.1| DNA binding protein, putative [Ricinus communis]
HS86	GTTGGTGGTTTGGACAAATG	58.722	TCCCTAAGGAGATTCGAGGA	58.81	178	(GTGGGT)5	Yes	No			0	gi|225436851|ref|XP_002271734.1|PREDICTED: hypothetical protein [Vitis vinifera]
HS87	CCAAAAACACCAACAACGAG	59.069	TGCAGATTCAACTACTGGGG	58.722	173	(TC)9	No	No			1.10145e-73	gi|255568394|ref|XP_002525171.1|conserved hypothetical protein [Ricinus communis]; gi|223535468|gb|EEF37137.1| conserved hypothetical protein [Ricinus communis]
HS88	GCCTTTTGGTCTACTTTCGC	58.976	GCGCTTGATCTTCCTTCTTC	59.154	201	(GA)9	Yes	Yes			3.56439e-164	gi|255537267|ref|XP_002509700.1|Adenosine 3&apos;-phospho 5&apos;-phosphosulfate transporter, putative [Ricinus communis]; gi|223549599|gb|EEF51087.1| Adenosine 3&apos;-phospho 5&apos;-phosphosulfate transporter, putative [Ricinus communis]
HS89	TTCTTGAACCTTGTCACCCA	59.109	TGAGGTCGTGAGAAAACGAG	59.007	193	(CT)9	Yes	Yes			3.62128e-62	gi|225424023|ref|XP_002279463.1|PREDICTED: hypothetical protein [Vitis vinifera]
HS90	GAGGCGAAAACATCTCATCA	58.799	GAAGGTGAAAATTACGGGGA	58.879	211	(GAGT)5	Yes	Yes			2.36736e-66	gi|224107875|ref|XP_002314636.1|predicted protein [Populus trichocarpa]; gi|222863676|gb|EEF00807.1| predicted protein [Populus trichocarpa]
HS91	GGGGTCTGTTGATAGGACCA	59.779	CACCTCGGAAACCTGATTTT	59.028	188	(AT)9	Yes	Yes			5.78464e-170	gi|225448572|ref|XP_002277929.1|PREDICTED: hypothetical protein isoform 1 [Vitis vinifera]
HS92	CCTCGTCCAATCAAACACTG	59.135	TGAGGAAATGTGGGTCTTCA	59.059	148	(TGTTC)4	Yes	Yes			3.5557e-12	gi|224122556|ref|XP_002318866.1|predicted protein [Populus trichocarpa]; gi|222859539|gb|EEE97086.1| predicted protein [Populus trichocarpa]
HS93	TTAAGCGATGTAGCAGCACC	59.09	CTGGATGAGTGGAAGTGCAT	58.671	206	(TCTTCA)5	Yes	Yes			0	gi|225456767|ref|XP_002276501.1|PREDICTED: hypothetical protein [Vitis vinifera]; gi|270226137|emb|CBI14871.1| unnamed protein product [Vitis vinifera]
HS94	CATGTGTTCTCTCCCACCAC	58.94	TCTTGACCATGTTTTCCACC	58.387	215	(AGAGGG)3	Yes	Yes	3	0.65	1.5417e-75	gi|225449738|ref|XP_002270953.1|PREDICTED: hypothetical protein [Vitis vinifera]
HS95	CTCTGCTCGGACATCTTTCA	59.112	TTCTCGGGAGAGGTTCTTGT	58.866	271	(ACAGAA)3	Yes	Yes			2.53733e-95	gi|255565552|ref|XP_002523766.1|dc50, putative [Ricinus communis]; gi|223536978|gb|EEF38615.1| dc50, putative [Ricinus communis]
HS96	CCCTGTCCACTTTTTCCAAT	58.884	TTGAAATCGTTCACCTGCTC	58.85	226	(GCA)6	Yes	No			2.93485e-95	gi|225456369|ref|XP_002284041.1|PREDICTED: hypothetical protein [Vitis vinifera]
HS97	GGTGACGAAGTCTGTGCAGT	58.89	ATGGTAAACTGCATGGGAGC	59.962	200	(AAT)6	Yes	No			2.13624e-13	gi|225448138|ref|XP_002263444.1|PREDICTED: hypothetical protein [Vitis vinifera]
HS98	CGTCAATCGTGTACACCTCC	59.01	GCGACAAAGGCATAGACAAG	58.529	141	(TCTTGT)3	Yes	Yes			7.05554e-155	gi|225462640|ref|XP_002267247.1|PREDICTED: hypothetical protein [Vitis vinifera]; gi|270252097|emb|CBI35459.1| unnamed protein product [Vitis vinifera]
HS99	CCCAAGAAATTTTGGTGCTC	59.546	TCTCTACATTCCCTGGTGGG	59.92	100	(TC)10	Yes	No			-	No_hits
HS100	TCCAACCAAGAAGGCTTACC	59.17	TGAATACGGGTGGGTCAGTA	58.847	279	(ATTTTT)4	Yes	Yes			1.16518e-110	gi|270252560|emb|CBI19171.1|unnamed protein product [Vitis vinifera]
HS101	TCATTTGGTCTGAAGTGGGA	59.059	TCTTTAGTTCCGGCCACAGT	59.734	220	(GCGGAG)3	Yes	Yes			3.59076e-12	gi|241048572|ref|XP_002407298.1|conserved hypothetical protein [Ixodes scapularis]; gi|215492178|gb|EEC01819.1| conserved hypothetical protein [Ixodes scapularis]
HS102	AGGCAGGATGTCTTTGTTTG	57.797	AGAGGCAAGGCTCCTCATAA	59.031	270	(TG)9-(AG)10	Yes	Yes			5.01555e-42	gi|255586512|ref|XP_002533895.1|RING-H2 finger protein ATL3J, putative [Ricinus communis]; gi|223526146|gb|EEF28485.1| RING-H2 finger protein ATL3J, putative [Ricinus communis]
HS103	CTTTGGCATCTGAAGGGAAT	59.126	GCTACTCGTCCTCCACTTCC	58.894	256	(AGGTGG)4	Yes	Yes			0	gi|225456620|ref|XP_002269071.1|PREDICTED: hypothetical protein isoform 1 [Vitis vinifera]; gi|270226562|emb|CBI15296.1| unnamed protein product [Vitis vinifera]
HS104	TGACGACACGAACACAGAGA	58.957	GTCCCAGTTAATGCTCTTTGG	58.707	100	(GAGAAT)3	Yes	Yes			4.59491e-172	gi|225436687|ref|XP_002263127.1|PREDICTED: hypothetical protein [Vitis vinifera]; gi|270241125|emb|CBI28353.1| unnamed protein product [Vitis vinifera]
HS105	CCATCCCACAGCTAACACAC	59.01	GGGGTTTCTTTCTTTTTCCC	58.912	144	(TC)13	Yes	Yes			3.15204e-95	gi|255571722|ref|XP_002526804.1|transcription factor, putative [Ricinus communis]; gi|223533808|gb|EEF35539.1| transcription factor, putative [Ricinus communis]
HS106	GGGAAAAAGAAAGAAACCCC	58.912	GGTGTGGCTCCATAAATTCC	59.249	267	(CT)12	Yes	Yes			3.15204e-95	gi|255571722|ref|XP_002526804.1|transcription factor, putative [Ricinus communis]; gi|223533808|gb|EEF35539.1| transcription factor, putative [Ricinus communis]
HS107	TTCTGTGAATCGTCATGGCT	59.245	AGACCCCAAAGCACGTTAAT	58.579	188	(TA)11	Yes	No			-	No_hits
HS108	AATACTTGGTGCCGCCTTAC	59.114	TGTTACACGCACAACACACA	58.124	168	(CT)9	Yes	Yes			0	gi|225434552|ref|XP_002278840.1|PREDICTED: hypothetical protein [Vitis vinifera]
HS109	AGCTGCAGAGTTTATGGGCT	59.104	GGAGACGGCCATTAGGTTTA	59.043	245	(AG)11	Yes	No			0	gi|156229388|emb|CAL69642.1|Ran GTPase-activating protein 2 [Solanum tuberosum]
HS110	CAAGGAAGAAGATCAAGGGG	58.713	ATGGGAGCGTAACCAAAATC	58.906	100	(TTC)8	Yes	Yes			0	gi|270232786|emb|CBI22107.1|unnamed protein product [Vitis vinifera]
HS111	GGTTCCGGTTGTCGTCTAGT	59.065	GGAATGTCGAAAGAACACCA	58.543	169	(AG)9	Yes	Yes			0	gi|270232786|emb|CBI22107.1|unnamed protein product [Vitis vinifera]
HS112	GGAGAATGATGAGAGGGGAA	59.016	TCAGACATAGACATACATCGCC	57.725	197	(GAGGCT)4	Yes	No			1.00642e-104	gi|242038657|ref|XP_002466723.1|hypothetical protein SORBIDRAFT_01g012880 [Sorghum bicolor]; gi|241920577|gb|EER93721.1| hypothetical protein SORBIDRAFT_01g012880 [Sorghum bicolor]
HS113	GCCTCTCACCAGACAGAACA	58.968	GGGTGGAAATCTTCTCATGT	56.431	252	(ACAGCA)3	Yes	Yes			1.95045e-82	gi|109631208|gb|ABG35780.1|SRR198 [Striga asiatica]
HS114	CCTGAAGCCGGTGAGATTAT	59.15	TGTTCTGTCTGGTGAGAGGC	58.968	250	(TC)12	Yes	Yes			1.95045e-82	gi|109631208|gb|ABG35780.1|SRR198 [Striga asiatica]
HS115	CATCCTCCTCCAACTCCACT	59.101	TGCCGTACACCGAGAATAGA	59.297	235	(GCCTCC)4-(GCCATC)5	Yes	No			2.37565e-69	gi|76160931|gb|ABA40429.1|unknown [Solanum tuberosum]
HS116	AGAGAGAGATTCCTGGTGCG	59.555	AACAGCATAGCAAGAAGGGG	59.336	217	(CAT)8	Yes	Yes			1.82553e-110	gi|147835801|emb|CAN61992.1|hypothetical protein [Vitis vinifera]
HS117	GCTCTTCCCTCAACACCATT	59.141	CGCAGGTCTGGTGATAGAAC	58.315	228	(TCCACC)5	Yes	Yes			0	gi|254033594|gb|ACT55265.1|formin 2B [Physcomitrella patens]
HS118	CATCTCTTTCTCTGCCCACA	58.957	TTCAAAGGGGATACAGGAGG	58.978	229	(CCTCCA)4	Yes	No			0	gi|254033594|gb|ACT55265.1|formin 2B [Physcomitrella patens]
HS119	AGATCCCTGAACCCGACAC	59.912	GCAGACCTGCCAGTTTAGGA	59.014	165	(TC)9	Yes	No			6.52252e-137	gi|224124530|ref|XP_002330046.1|predicted protein [Populus trichocarpa]; gi|222871471|gb|EEF08602.1| predicted protein [Populus trichocarpa]
HS120	GGCTGCTCAGAAAGAAGAGC	59.459	CTCCTCCTCCTCCTTCTCCT	58.98	137	(GAG)6	Yes	No			1.75448e-12	gi|255549617|ref|XP_002515860.1|conserved hypothetical protein [Ricinus communis]; gi|223545015|gb|EEF46529.1| conserved hypothetical protein [Ricinus communis]
HS121	CCAAACGCATCCACTAAAGA	58.771	CGCTTTTCTCCATGTCTGAA	58.999	206	(AG)18	Yes	Yes	2	0.08	3.57198e-21	gi|255573732|ref|XP_002527787.1|clathrin assembly protein, putative [Ricinus communis]; gi|223532822|gb|EEF34597.1| clathrin assembly protein, putative [Ricinus communis]
HS122	TGGAATCCTCTTCCCTCATT	58.516	CTCGCTTCAGCAGAAAACTG	58.949	201	(GA)9	Yes	Yes			1.22505e-87	gi|147820325|emb|CAN73573.1|hypothetical protein [Vitis vinifera]
HS123	CTTCTCCTTTCATTCCCGAG	58.859	CAGGAAACCACAACGAAATG	59.021	252	(CT)15	Yes	Yes	2	0.08	2.85934e-84	gi|7705206|gb|AAB32591.2|MybSt1 [Solanum tuberosum]
HS124	TCGAAGACCAGTGAGGTTTG	58.852	CGGGGTTATATCCGTTAGGA	58.783	110	(AG)10	No	No			8.40307e-134	gi|225469119|ref|XP_002272660.1|PREDICTED: hypothetical protein [Vitis vinifera]
HS125	TCAGCCATTGGCGTATACAT	59.019	CATCATCCGCTTATCCCTTT	58.998	245	(CTTT)6	Yes	Yes			0	gi|225452444|ref|XP_002277689.1|PREDICTED: hypothetical protein isoform 1 [Vitis vinifera]
HS126	TTCGGAGTTTTTCACACTGC	58.9	AGCGCAACAAGAGGAAGATT	59.08	276	(TCC)6	Yes	Yes			3.33499e-23	gi|255563792|ref|XP_002522897.1|conserved hypothetical protein [Ricinus communis]; gi|223537882|gb|EEF39497.1| conserved hypothetical protein [Ricinus communis]
HS127	ACGGGCTTTCATCTGTTCTT	58.792	TTCACTCGCTTTCACACACA	59.002	257	(TTC)7	Yes	Yes			0	gi|255556996|ref|XP_002519531.1|Auxin response factor, putative [Ricinus communis]; gi|223541394|gb|EEF42945.1| Auxin response factor, putative [Ricinus communis]
HS128	TCAGGTTCGAGCAGATTTTG	58.999	CTCAAGCTTCTTCTGGGCTT	58.815	155	(AAGAGG)3	Yes	No			8.10834e-139	gi|225455195|ref|XP_002269797.1|PREDICTED: hypothetical protein [Vitis vinifera]
HS129	GGGGAGAGAGAAGAGAGACAAA	59.067	GACAAACAACATTCCCAGCA	59.547	218	(AGAAGG)3	Yes	No			-	No_hits
HS130	TTGTGGCCCGAAGTTATGTA	59.037	TCTCCTCTCCCTATCCCAAA	58.663	259	(TG)10	Yes	Yes			3.167e-159	gi|255553049|ref|XP_002517567.1|conserved hypothetical protein [Ricinus communis]; gi|223543199|gb|EEF44731.1| conserved hypothetical protein [Ricinus communis]
HS131	AGCTTTTTCACACTTGGGCT	58.983	AGACGCAATGTTCTGTGTCC	58.727	266	(CATCTG)4	Yes	Yes			0	gi|225461963|ref|XP_002266700.1|PREDICTED: hypothetical protein [Vitis vinifera]
HS132	TACCCACAACCACTTAGCCA	59.047	GAAAGTCCTCCGACGAAGAG	59.014	235	(AC)13	Yes	Yes			2.33064e-43	gi|270243400|emb|CBI30340.1|unnamed protein product [Vitis vinifera]
HS133	CATCCAACCAACAGAGAGAGAG	58.94	GGAAAAGGAGCGTGAAAAAG	58.949	105	(ACAGAC)3	Yes	Yes			0	gi|270227592|emb|CBI16325.1|unnamed protein product [Vitis vinifera]
HS134	TCAACCAAGACAAGAGGCAC	58.854	ATGCAGATGCTCCATTCAAG	58.826	198	(CCACCT)3	Yes	Yes			1.33981e-114	gi|224055665|ref|XP_002298592.1|predicted protein [Populus trichocarpa]; gi|222845850|gb|EEE83397.1| predicted protein [Populus trichocarpa]
HS135	GTTGGAGTTGTGTTGGCATC	58.987	ATAACCATCCCATTCCCTCG	60.901	194	(AG)12	Yes	Yes			0	gi|225456047|ref|XP_002277567.1|PREDICTED: hypothetical protein [Vitis vinifera]
HS136	ATGAAACTGAGAGATCCCCG	59.09	TCCAGTGGACTTACGAGCAG	59.034	133	(AG)11	Non-specific	No			0	gi|224116018|ref|XP_002317186.1|predicted protein [Populus trichocarpa]; gi|222860251|gb|EEE97798.1| predicted protein [Populus trichocarpa]
HS137	CCCTTTTGGCCTTTTCTACA	59.198	CCCCACTTTCTCCACTCTGT	59.149	188	(TC)12	Yes	No	2	0.34	-	No_hits
HS138	AGCAAGCCCAGAAAACATCT	58.936	ATCAGCTGCACCAACTCTCA	59.577	167	(AG)9	Yes	No			1.96926e-135	gi|255548772|ref|XP_002515442.1|ccr4-associated factor, putative [Ricinus communis]; gi|223545386|gb|EEF46891.1| ccr4-associated factor, putative [Ricinus communis]
HS139	TTTGCTTCGGTTTCTCCTCT	59.052	TTCTCTTTCCCAAGAAACGC	59.429	134	(TG)9	Yes	Yes			5.73716e-70	gi|225470462|ref|XP_002262942.1|PREDICTED: hypothetical protein [Vitis vinifera]
HS140	TTCACCGGGAAGACAAAAGT	59.569	GATTCCCCAAAACCCAGTAA	58.738	164	(CT)13	Yes	Yes			1.06839e-13	gi|225433235|ref|XP_002285431.1|PREDICTED: hypothetical protein [Vitis vinifera]; gi|270256937|emb|CBI23703.1| unnamed protein product [Vitis vinifera]
HS141	GACAACTCCACTGGTCATGC	59.105	GATTCGAGCTGAACTTTTCC	56.594	266	(TAGGGT)3	Yes	No			5.80339e-122	gi|225431388|ref|XP_002272117.1|PREDICTED: hypothetical protein [Vitis vinifera]; gi|270255239|emb|CBI37625.1| unnamed protein product [Vitis vinifera]
HS142	ATTGTCGTTGTCGTTGTCGT	59.064	AACTCCATCAACCTATGCCC	58.864	180	(TTGTCG)3	Yes	Yes	2	0.28	7.39143e-171	gi|225448580|ref|XP_002278107.1|PREDICTED: hypothetical protein [Vitis vinifera]; gi|270236145|emb|CBI25414.1| unnamed protein product [Vitis vinifera]
HS143	TTCGGAGTATGTTTGTGGGA	58.973	CCATCAACCTATGCCCTTCT	59.006	278	(GAA)6	Yes	Yes			7.39143e-171	gi|225448580|ref|XP_002278107.1|PREDICTED: hypothetical protein [Vitis vinifera]; gi|270236145|emb|CBI25414.1| unnamed protein product [Vitis vinifera]
HS144	TCAATTCCCCTACCTCCATC	58.787	GGTGGTAAGGGTTTTGCCTA	58.949	274	(AT)10	Yes	Yes			0	gi|225467634|ref|XP_002267068.1|PREDICTED: hypothetical protein [Vitis vinifera]
HS145	CAGAGCGCTCATTTTCTCAA	59.297	CAACAGAGGACCCGACAATA	58.569	227	(TTTCTT)3	Yes	Yes			9.51345e-123	gi|255585130|ref|XP_002533270.1|conserved hypothetical protein [Ricinus communis]; gi|223526895|gb|EEF29102.1| conserved hypothetical protein [Ricinus communis]
HS146	CGACATCAGCAATAACAAATTGA	57.184	CTGATTCTTCAAAACCCGGA	60.044	195	(TCT)6	Yes	No			5.01641e-63	gi|225451825|ref|XP_002281596.1|PREDICTED: hypothetical protein [Vitis vinifera]; gi|270306120|emb|CBI16931.1| unnamed protein product [Vitis vinifera]
HS147	GGCTTATGTCAGGCCAAGAT	59.154	ATCCTTTCAAGTCCTCGGTG	59.137	239	(TG)9	Yes	Yes			2.43286e-148	gi|255568313|ref|XP_002525131.1|bromodomain-containing protein, putative [Ricinus communis]; gi|223535590|gb|EEF37258.1| bromodomain-containing protein, putative [Ricinus communis]
HS148	CTTGCTTAAGGCCACCTACA	58.054	CTCCTACAAGACGCAAACGA	59.072	230	(CA)10	Yes	Yes			1.46988e-07	gi|255576465|ref|XP_002529124.1|conserved hypothetical protein [Ricinus communis]; gi|223531403|gb|EEF33237.1| conserved hypothetical protein [Ricinus communis]
HS149	GCAGTGGGCAGCAGATACTA	59.054	CTCTGATCCCATCTCACCCT	59.052	162	(TA)11	Yes	Yes			0	gi|255550522|ref|XP_002516311.1|ATP binding protein, putative [Ricinus communis]; gi|223544541|gb|EEF46058.1| ATP binding protein, putative [Ricinus communis]
HS150	CCAAAATTAGCCCACCAACT	58.949	AATGAAGGAGGTGGTTCAGG	58.989	262	(TCA)6	Yes	Yes			0	gi|255567891|ref|XP_002524923.1|LIM domain kinase, putative [Ricinus communis]; gi|223535758|gb|EEF37420.1| LIM domain kinase, putative [Ricinus communis]
HS151	AGAGGCAACGCCAACTAAAT	58.861	GGAGAAAAAGGGGACAAACA	59.003	256	(GA)9	Yes	Yes			2.163e-85	gi|225446325|ref|XP_002273743.1|PREDICTED: hypothetical protein [Vitis vinifera]
HS152	GGACCCCTTTACGTGAAAAA	58.925	CTATCCAGGTTAAGGCCCAG	58.669	166	(GATATT)4	Yes	Yes			4.06086e-149	gi|4416214|gb|AAD20262.1|ATP synthase subunit 6 [Solanum tuberosum]
HS153	CAATGGGAAGCATTGAGAGA	58.797	CCCTAACCCTCCACAACCTA	58.906	217	(CT)10	Yes	Yes			4.64819e-105	gi|270242392|emb|CBI29518.1|unnamed protein product [Vitis vinifera]
HS154	TCCAACTGCTGATATCGCTC	58.979	CCTGGAAAAACCCTTGTACC	58.41	224	(TG)11	Yes	Yes			1.29605e-50	gi|225439446|ref|XP_002266838.1|PREDICTED: hypothetical protein [Vitis vinifera]
HS155	ACGTTAACATCACGCCGAAT	58.721	ACCCCACACACCTTCTCTTC	59	178	(GGTGGA)3	Yes	Yes			1.71964e-48	gi|147797925|emb|CAN69469.1|hypothetical protein [Vitis vinifera]
HS156	ATACGAGGGGAGGCACATAC	58.889	TAGGCCCAGTAAAACAAGGG	59.084	264	(TGA)6	Yes	Yes			1.1222e-83	gi|225438505|ref|XP_002279024.1|PREDICTED: hypothetical protein [Vitis vinifera]; gi|270232211|emb|CBI21534.1| unnamed protein product [Vitis vinifera]
HS157	TTCAAGAACGTCCGTCTCAG	59.007	GTCGTCGTCAACCATGAAAC	58.987	210	(TC)14	Yes	Yes			3.02478e-86	gi|37572445|dbj|BAC98492.1|AG-motif binding protein-2 [Nicotiana tabacum]
HS158	CTCCGATCAATGCTCATCAC	59.197	TGGGTGAAGTTTTGAAGGTG	58.594	274	(CT)9	Yes	Yes			1.86389e-08	gi|225455908|ref|XP_002276388.1|PREDICTED: hypothetical protein [Vitis vinifera]; gi|270226707|emb|CBI15441.1| unnamed protein product [Vitis vinifera]
HS159	TTGTCCGATTTAGACCACCA	58.973	CCCTCTACCACGCCATTACT	59.077	164	(CAC)6	Yes	No			-	No_hits
HS160	AACCTCAGAAATTTCACCGC	59.174	AATCTCCCGACCCTTTTTCT	59.034	181	(TTGTTC)3	Yes	Yes			0	gi|225443500|ref|XP_002274627.1|PREDICTED: hypothetical protein [Vitis vinifera]
HS161	GAACGCAAATGAGACAATGG	59.127	AAAGGGACACTCCCATCTTG	58.989	276	(CAT)6	Yes	Yes			9.15707e-94	gi|225465071|ref|XP_002266045.1|PREDICTED: hypothetical protein [Vitis vinifera]
HS162	ATATTCTGTCTCCCGCCAAC	59.009	TTGAGATTCTCCGTGTAGCG	59.024	190	(TC)9	Yes	Yes			2.49724e-75	gi|225435070|ref|XP_002284400.1|PREDICTED: similar to MYB transcription factor MYB139 [Vitis vinifera]
HS163	GAAGTTTGGAGCCCGTTTG	58.077	AACCATTTTGGTCAACCCTC	58.741	249	(TTTTCA)3	Yes	Yes			-	No_hits
HS164	CATGGGATTCATTGACTTGG	58.77	ATGGTGCATCACGATAGGAA	58.953	264	(GCAGGG)3-(AGCAGG)3	Yes	Yes			3.87217e-107	gi|225427758|ref|XP_002267480.1|PREDICTED: hypothetical protein [Vitis vinifera]
HS165	GGGTCAATGCTAGGGTCTCA	59.288	GATTTTCCATTCCTCCCTCC	59.705	213	(TGG)11	Yes	No			5.36787e-08	gi|125564307|gb|EAZ09687.1|hypothetical protein OsI_31969 [Oryza sativa Indica Group]
HS166	AGAGATCGGGGTAGGAGGAT	58.975	ACTCTTGACAGCCAATTCCA	58.287	271	(CACTCA)6	Yes	Yes			1.6729e-144	gi|225434961|ref|XP_002283909.1|PREDICTED: hypothetical protein [Vitis vinifera]
HS167	AGTCCCTAGTCCAACATCCC	57.897	ACTCCTTTGAGAGTGCGGTT	58.943	221	(CCACCG)5	Yes	No			3.39971e-130	gi|270227482|emb|CBI16215.1|unnamed protein product [Vitis vinifera]
HS168	ACTTCTCTCTTCCCTTCTCCT	55.41	AGGATTCTTGGGGGAGTTTT	58.896	165	(TC)9	Yes	No			3.01322e-110	gi|225427120|ref|XP_002278005.1|PREDICTED: hypothetical protein [Vitis vinifera]
HS169	CAAGGCCGAGAGTTCTGAAT	59.43	TCAATGAATCGCACACACAC	59.089	268	(TTGTT)4	Yes	Yes			1.03072e-41	gi|118488669|gb|ABK96146.1|unknown [Populus trichocarpa]
HS170	GACCTCAGCAACCTGAACAA	58.854	CATGCCAACAGTTCCAAGAC	59.139	266	(CAG)7	Yes	Yes			0	gi|255576609|ref|XP_002529195.1|DNA binding protein, putative [Ricinus communis]; gi|223531373|gb|EEF33209.1| DNA binding protein, putative [Ricinus communis]
HS171	GGCCAAATTAGAGAAGAACCC	59.081	GCACTACATCCCTGAAAGCA	58.877	161	(CT)10-(AC)16	No	No			0	gi|255576609|ref|XP_002529195.1|DNA binding protein, putative [Ricinus communis]; gi|223531373|gb|EEF33209.1| DNA binding protein, putative [Ricinus communis]
HS172	CTGAAAGTACTTGACGGCGA	59.072	GGCATGTTCCAAAAGTCAAG	58.201	254	(CT)9	Yes	Yes			3.73235e-11	gi|116490059|gb|ABJ98930.1|NIMIN2c protein [Nicotiana tabacum]
HS173	CACCATCTCATCTCATCTCCC	59.476	CACCACAAGCCATCAAATTC	58.976	264	(TA)13	Yes	No			2.41535e-86	gi|47717927|gb|AAT37955.1|fasciclin-like AGP 12 [Populus tremula x Populus alba]
HS174	CCACCACAATCTCCTTTGGT	59.82	GCGAGTGTCGTAGCTGACAT	59.067	152	(TCT)7	Yes	No			0	gi|270232277|emb|CBI21600.1|unnamed protein product [Vitis vinifera]
HS175	TTGACGATGAGGTAAAAGCG	58.917	CTTCTTGCCCTTGTTCTTCC	58.909	272	(AAGGTC)3	Yes	Yes			0	gi|147788024|emb|CAN69340.1|hypothetical protein [Vitis vinifera]
HS176	AGCAAGCCGTGCATGTATTA	59.353	TGTTCTGCTTCACACGCATA	59.021	153	(AT)12	Yes	Yes			2.35843e-86	gi|225428763|ref|XP_002285067.1|PREDICTED: hypothetical protein [Vitis vinifera]
HS177	CAATCTCTTCTTCTCCACCCA	59.269	TGGGAGAAGGGTTGTCTTTC	59.112	134	(CT)11	Yes	Yes			2.84684e-66	gi|255632958|gb|ACU16833.1|unknown [Glycine max]
HS178	CTTCTTCCCCCTAACTGCAA	59.308	CCTTCCAACATCACATCTGC	59.09	132	(TA)9	Yes	No			1.42891e-30	gi|225438960|ref|XP_002279478.1|PREDICTED: hypothetical protein [Vitis vinifera]; gi|270250535|emb|CBI33714.1| unnamed protein product [Vitis vinifera]
HS179	GAAAGTGTCTGGTGTGGTGG	58.992	ACGGATCACGTCTTTGTTCA	59.139	124	(TTTCCA)3	Yes	Yes			5.83061e-157	gi|224069647|ref|XP_002303016.1|predicted protein [Populus trichocarpa]; gi|222844742|gb|EEE82289.1| predicted protein [Populus trichocarpa]
HS180	ATTGTCTTCTCCTTCCCCCT	58.997	AGGTTTCTTGCGCTTTGACT	59.125	211	(CGAGCC)3	Yes	Yes			0	gi|49615726|gb|AAT67045.1|DNA mismatch repair protein [Petunia x hybrida]
HS181	AGTTTTCCCCGTCAACAATC	58.886	ATCTTTCTCCTTCCTCCCGT	59.139	262	(CT)10	Yes	Yes			6.81053e-64	gi|255628199|gb|ACU14444.1|unknown [Glycine max]
HS182	TTCCTAATAGACGGATCGCC	59.138	GACGGACAAGAAGACGTTCA	58.854	227	(TCCTCA)3	Yes	No			1.10873e-173	gi|225438714|ref|XP_002282485.1|PREDICTED: hypothetical protein [Vitis vinifera]; gi|270232104|emb|CBI21427.1| unnamed protein product [Vitis vinifera]
HS183	TTGAAGGCGATGTAGGTCAG	58.874	CTGGTGATTCAGCCATTTTG	59.123	254	(CT)9	Yes	Yes	2	0.15	2.90883e-120	gi|225456787|ref|XP_002277300.1|PREDICTED: hypothetical protein [Vitis vinifera]; gi|270226149|emb|CBI14883.1| unnamed protein product [Vitis vinifera]
HS184	CTGGTGATTCAGCCATTTTG	59.123	TTGAAGGCGATGTAGGTCAG	58.874	254	(AG)9	Yes	Yes			2.90883e-120	gi|225456787|ref|XP_002277300.1|PREDICTED: hypothetical protein [Vitis vinifera]; gi|270226149|emb|CBI14883.1| unnamed protein product [Vitis vinifera]
HS185	GGAAAATCGACACCCTCAAT	58.838	TCCATAAGCAAACATCTCCG	58.721	182	(CTACTC)3	Yes	No			6.52863e-19	gi|224105437|ref|XP_002313811.1|predicted protein [Populus trichocarpa]; gi|222850219|gb|EEE87766.1| predicted protein [Populus trichocarpa]
HS186	TCAAAAACCAACTTCCCCTC	59.003	GTTTCGTGTTACCATGTCGC	59.054	249	(CGCCAC)4	Yes	Yes			5.27889e-68	gi|224119990|ref|XP_002331110.1|predicted protein [Populus trichocarpa]; gi|222872838|gb|EEF09969.1| predicted protein [Populus trichocarpa]
HS187	TGCTATTAATGTTTCCGGGG	59.789	TTCTGATCCTCCCAAGTTCC	59.065	253	(TGAGGC)3-(GCACCC)4	Yes	Yes			4.55282e-144	gi|225460145|ref|XP_002277962.1|PREDICTED: hypothetical protein [Vitis vinifera]
HS188	CAAATTCTCCATGCACATCC	58.926	GGTCTGCGGTTGATTACCTT	59.056	258	(CA)9-(ATC)6	Yes	Yes	2	0.08	1.19892e-66	gi|224111766|ref|XP_002315971.1|predicted protein [Populus trichocarpa]; gi|222865011|gb|EEF02142.1| predicted protein [Populus trichocarpa]
HS189	CTCCAACCCCCATAAATCAC	59.101	GCTTCTGGAGAGGAGATTGC	59.119	180	(CT)16	Yes	Yes	3	0.52	0	gi|225430778|ref|XP_002267187.1|PREDICTED: hypothetical protein [Vitis vinifera]
HS190	ACTCTCCACTTCCAAAACCG	59.183	TGTGTGATTGCGACTGAGAA	58.95	181	(TC)9-(CA)9	No	No			0	gi|270235418|emb|CBI24546.1|unnamed protein product [Vitis vinifera]
HS191	GCAGATTTTAGGGTTTCCGA	59.158	CCTCTTCCCACTCCCAGATA	59.087	265	(GTTGGA)4	Yes	Yes			1.04698e-117	gi|255559915|ref|XP_002520976.1|DNA binding protein, putative [Ricinus communis]; gi|223539813|gb|EEF41393.1| DNA binding protein, putative [Ricinus communis]
HS192	CACTCTCCCCCACTCTTCTC	58.819	TCCGCTCTTCTTTTTCCCTA	59.04	252	(GA)9	Yes	Yes			0	gi|225432989|ref|XP_002284507.1|PREDICTED: hypothetical protein [Vitis vinifera]
HS193	CATCGTCCTGATTATGGCAG	59.101	TGAGCATTTTCCTCAACACC	58.697	262	(CT)12	Yes	Yes			2.54327e-139	gi|225470028|ref|XP_002264783.1|PREDICTED: hypothetical protein [Vitis vinifera]
HS194	TGCACACACTCACATTCTCAC	58.248	TCATCTTGCTGTCTCAAGGC	59.116	101	(CA)9	Yes	Yes			2.9403e-26	gi|225465263|ref|XP_002268312.1|PREDICTED: hypothetical protein [Vitis vinifera]
HS195	CAGAAGTGAGAGCCCACAAA	59.007	GCCTATTCCCTACTGAGAACTG	57.148	212	(AG)9	Yes	No			0	gi|270234683|emb|CBI23282.1|unnamed protein product [Vitis vinifera]
HS196	GTGAGGGTGTTAGTGGCAAA	58.623	CCGTCACCCAGAAAAAGAAT	59.028	268	(AGC)7	Yes	Yes			3.62804e-161	gi|147865781|emb|CAN81147.1|hypothetical protein [Vitis vinifera]
HS197	AATCCACTCGTTGTGCATGT	59.014	TCTGATTTCCGTCCTCCTTT	58.715	259	(GGAGGT)5	Yes	Yes			0	gi|225458822|ref|XP_002283309.1|PREDICTED: hypothetical protein [Vitis vinifera]
HS198	CGTCATGGTCTCCCCAAA	60.462	CCTGCTAATCAACACCGAAA	58.771	162	(CT)9	Yes	Yes			-	No_hits
HS199	AGCAGTCAACAAATTGCAGG	58.926	AAAAGCAGGTTTACATGCCC	59.091	152	(TA)11	Yes	Yes			0	gi|225465993|ref|XP_002264669.1|PREDICTED: hypothetical protein [Vitis vinifera]; gi|270259490|emb|CBI38624.1| unnamed protein product [Vitis vinifera]
HS200	CCTATTGCTCCTGTTACGCA	58.942	GTGTTGGGAAGCCCTAGAAG	58.789	229	(CT)13	Yes	No			-	No_hits
HS201	GAAGCCTAGACATCCGGAAA	59.269	TGGATCTGGGGGTAAGAAAG	58.978	137	(ACATAC)4	Yes	Yes			-	No_hits
HS202	AGAAGAAGCCTTTGCTACGC	58.885	TCAATGGATGGATGGATGTC	59.093	111	(GTA)6	Yes	Yes			0	gi|225454720|ref|XP_002270776.1|PREDICTED: hypothetical protein [Vitis vinifera]
HS203	GGAGAATGGTGTGCAGGTAA	58.57	GTGAGCTTTTCTTTCCTATGCC	59.398	103	(AGCATT)3	Yes	No			0	gi|255551865|ref|XP_002516978.1|triacylglycerol lipase, putative [Ricinus communis]; gi|223544066|gb|EEF45592.1| triacylglycerol lipase, putative [Ricinus communis]
HS204	TGGGCAGATGAGAGAGAAAA	58.515	GAGGAGGAGATGGTGGTGTT	58.95	258	(AG)9	Yes	Yes			0	gi|225427653|ref|XP_002270680.1|PREDICTED: hypothetical protein [Vitis vinifera]
HS205	GATGTGATGGTGGTGAGAGC	59.053	GCTATGCGTTGAATGAAGAC	55.989	196	(TACA)6	Yes	No	3	0.41	-	No_hits
HS206	CCTGAGATTTGCCGAAAAGA	60.323	AGTCTTCGCGAATATGTGGA	58.326	181	(TC)9	No	No			0	gi|224062744|ref|XP_002300882.1|predicted protein [Populus trichocarpa]; gi|222842608|gb|EEE80155.1| predicted protein [Populus trichocarpa]
HS207	TCCTCACCATCATTGCTCAT	59.04	CTAAACTCAAGAAAGCGGGG	58.97	216	(CT)16	Yes	No	3	0.59	4.40908e-153	gi|225461924|ref|XP_002267825.1|PREDICTED: hypothetical protein [Vitis vinifera]
HS208	CTCCGGCTGACTATTAGGGT	58.293	AGCAGCAGGTGAGTGAGTGT	58.622	164	(GAGTGA)3	Yes	Yes	3	0.08	4.48879e-128	gi|225423593|ref|XP_002275625.1|PREDICTED: hypothetical protein [Vitis vinifera]; gi|270239997|emb|CBI27230.1| unnamed protein product [Vitis vinifera]
HS209	GCAAGAAGCCGACATGTTTA	58.92	ACTCCAATTCCTCCACCAAG	58.989	227	(CAT)6	Yes	Yes			1.74497e-38	gi|118485277|gb|ABK94498.1|unknown [Populus trichocarpa]
HS210	CTTCTGGAGCTTGGAGAGGT	58.618	CCAAACAATCGACCAGACAC	58.984	250	(TCT)10	Yes	No			0	gi|225444416|ref|XP_002265832.1|PREDICTED: hypothetical protein [Vitis vinifera]
HS211	TCTTTCGAGTCAACACCTGC	59.01	ACCCAATCTTCACGGCTATC	59.009	128	(AC)11	Yes	No			0	gi|84514171|gb|ABC59094.1|cytochrome P450 monooxygenase CYP704G9 [Medicago truncatula]
HS212	TCCCATACTCCTGTCAACCA	58.93	CAAGATCGGAAGAGGAGAGG	58.963	271	(GA)9	Yes	Yes			1.5964e-42	gi|224121162|ref|XP_002318514.1|predicted protein [Populus trichocarpa]; gi|222859187|gb|EEE96734.1| predicted protein [Populus trichocarpa]
HS213	CCTCTCCTCTTCCGATCTTG	58.963	TCTGTCGTGGAAGAATGAGC	58.96	178	(TG)10	Yes	Yes	2	0.28	1.5964e-42	gi|224121162|ref|XP_002318514.1|predicted protein [Populus trichocarpa]; gi|222859187|gb|EEE96734.1| predicted protein [Populus trichocarpa]
HS214	GGGAAACCCAACTCAAAAGA	59.003	TGGAAGCAGACAAGTAAGTGTG	58.092	274	(CT)11-(CA)9	Yes	Yes	3	0.16	0	gi|225435772|ref|XP_002285729.1|PREDICTED: hypothetical protein isoform 1 [Vitis vinifera]
HS215	CCTCCTACCCCAACCACTAA	58.906	TTTTACTATGGAGGCCCTGG	59.04	207	(AGG)8	Yes	No			0	gi|225435772|ref|XP_002285729.1|PREDICTED: hypothetical protein isoform 1 [Vitis vinifera]
HS216	TGAGAGAGGTTAATTGGGGG	58.978	TGGCTCCCATGTATTTACCA	58.843	280	(AG)20	Yes	Yes	3	0.59	2.21008e-14	gi|147778736|emb|CAN71583.1|hypothetical protein [Vitis vinifera]
HS217	GCAAAAGGAAGAGAAATGGC	58.906	ACGAAGTGCTGATGCGAA	59.061	224	(GAA)6	Yes	Yes			9.80151e-26	gi|225430804|ref|XP_002267917.1|PREDICTED: hypothetical protein [Vitis vinifera]
HS218	TGCTATGTGAGTGCGTGAAA	59.021	TCTCCTAATTCCCAACGTCC	58.981	245	(AAGAGG)3	Yes	Yes			0	gi|133711722|gb|ABO36543.1|plastid enolase [Helianthus annuus]
HS219	TTCAAACCTCAAAAGGGTCC	59.003	CTCCAAACACTCCAATCCCT	58.989	185	(GAA)9	Yes	No			-	No_hits
HS220	TCATGCCACCTCTCTTTCAG	58.957	GAGGGGAGGGACAAGTATCA	58.94	205	(AG)12	Yes	No	2	0.22	-	No_hits
HS221	TGAAGAGCAGCTTGAGCAGT	59.064	TAATCCGGCAGAAGATTTCC	59.115	235	(GGAAGA)3	Yes	Yes			5.67784e-20	gi|270248414|emb|CBI33546.1|unnamed protein product [Vitis vinifera]
HS222	CTACCATCTCCACCACCCTT	58.866	CTGTTCATGAGCCAGCATTT	58.877	264	(CAT)6	Yes	Yes			4.87884e-60	gi|255577102|ref|XP_002529435.1|electron transporter, putative [Ricinus communis]; gi|223531112|gb|EEF32961.1| electron transporter, putative [Ricinus communis]
HS223	CAGATCGTACCCTGTGCCTA	58.749	GGTTTGGGGAAGAAATGAGA	58.956	177	(AG)11	Non-specific	No			0	gi|225440234|ref|XP_002278622.1|PREDICTED: hypothetical protein [Vitis vinifera]
HS224	TTAAGCACTCGCGGATACAG	59.087	TGAACCCTACCACCAGATGA	58.93	272	(CT)12	Yes	Yes			0	gi|225440234|ref|XP_002278622.1|PREDICTED: hypothetical protein [Vitis vinifera]
HS225	TACTCCTTCCAACCTCACCC	58.989	ACCCATGAGCATGAGCATAA	59.105	263	(TGGTTC)4	Yes	No			5.21283e-34	gi|239056184|emb|CAQ58619.1|unknown protein [Vitis vinifera]
HS226	AGGGGAGAATTCAGGTGTTG	58.989	GGGCACTGGAGATTTCTGTT	59.141	271	(TCA)8	Yes	Yes	2	0.49	7.38188e-65	gi|118490013|gb|ABK96800.1|ACRE 132-like protein [Solanum tuberosum]
HS227	GAGAAAAGCTCTGGTGAGAGAA	57.936	CAACCATTTTTCAGTCCGTG	59.021	240	(TTTTTA)4	Yes	Yes			0	gi|225442335|ref|XP_002280910.1|PREDICTED: hypothetical protein [Vitis vinifera]
HS228	CGCAGTACACACACACTTGG	58.787	GGTTTTTGTTCTTGCTGCCT	59.359	243	(CT)10	Yes	Yes			-	No_hits
HS229	GCAGACCCTTCTTTTGGAAG	58.909	TGTGTGTGTGTGTGTGTGTGA	59.003	114	(CT)13	No	No			1.37355e-109	gi|224127045|ref|XP_002329370.1|AP2/ERF domain-containing transcription factor [Populus trichocarpa]; gi|222870420|gb|EEF07551.1| AP2/ERF domain-containing transcription factor [Populus trichocarpa]
HS230	TTTAGTGAACCCGGAAAAGG	59.061	AGGCGCTCAAAATAGCTACA	57.835	184	(AG)9	Yes	Yes			1.65199e-90	gi|270231242|emb|CBI20567.1|unnamed protein product [Vitis vinifera]
HS231	CCCATGTTCATTCTTTTCCC	59.22	GCCAAATACCTCCATTGCTT	59.046	223	(GT)9	No	No			2.39969e-67	gi|225455161|ref|XP_002268370.1|PREDICTED: hypothetical protein [Vitis vinifera]; gi|147787311|emb|CAN64634.1| hypothetical protein [Vitis vinifera] &gt;gi|270234512|emb|CBI23115.1| unnamed protein product [Vitis vinifera]
HS232	CTGCAGGTTTCTTTGGATGA	58.847	GCGAGAGCTGATAGAAACCC	59.034	208	(GGTGGC)3	Yes	Yes			8.57057e-06	gi|224121614|ref|XP_002318627.1|predicted protein [Populus trichocarpa]; gi|222859300|gb|EEE96847.1| predicted protein [Populus trichocarpa]
HS233	CGTCCCGTGTTGTCTCTATG	59.161	GCGGAGAATATGCCGTTATT	59.061	186	(TC)9	Yes	Yes	4	0.67	0	gi|225439372|ref|XP_002270072.1|PREDICTED: hypothetical protein [Vitis vinifera]
HS234	TGTTCACGGATCTTCATCGT	59.09	TTCACCACCATCGTGCTATT	59.002	211	(TC)10	Yes	Yes			0	gi|225439372|ref|XP_002270072.1|PREDICTED: hypothetical protein [Vitis vinifera]
HS235	TTGCAGTAAAGCAATGGAGG	58.917	ATGCAGCATCAACTCCTCAG	58.987	231	(GACACC)3-(AACACC)3	Yes	No	2	0.08	4.65474e-12	gi|225447574|ref|XP_002270053.1|PREDICTED: hypothetical protein [Vitis vinifera]
HS236	TCCAATTCTGCCAGTTGTTC	58.697	ACGAAACCAGAAATTCGGAC	59.031	241	(CTTCTG)3	Yes	Yes			2.68827e-60	gi|270243318|emb|CBI30258.1|unnamed protein product [Vitis vinifera]
HS237	AGTGATTTATTATGGGGCGG	58.785	ATGAACCTGGCACTTTTCTG	57.797	255	(AGC)6	Yes	Yes			4.44031e-07	gi|302802905|ref|XP_002983206.1|ubiquitin-conjugating enzyme 28, E2 [Selaginella moellendorffii]; gi|302811994|ref|XP_002987685.1| ubiquitin-conjugating enzyme 28 [Selaginella moellendorffii] &gt;gi|300144577|gb|EFJ11260.1| ubiquitin-conjugating enzyme 28 [Selaginella moellendorffii] &gt;gi|300148891|gb|EFJ15548.1| ubiquitin-conjugating enzyme 28, E2 [Selaginella moellendorffii]
HS238	TTGGCAGTAGTGTCATGCAA	58.863	GCCAATTGCAATCCTATCCT	59.001	260	(AGA)6	Yes	Yes			0	gi|225460745|ref|XP_002268373.1|PREDICTED: hypothetical protein [Vitis vinifera]
HS239	TCTCCTCCATCCATCATTCA	58.958	TGGCAGTGGAGCTATCAAAC	58.877	199	(CATC)5	Yes	Yes			6.84301e-13	gi|270254738|emb|CBI37128.1|unnamed protein product [Vitis vinifera]
HS240	TGGGCTTGGATTACTGATGA	59.075	ATGAGAAGGTGGTGCAGTGA	59.261	226	(CTT)9	Yes	Yes	2	0.22	0	gi|225470928|ref|XP_002264072.1|PREDICTED: hypothetical protein [Vitis vinifera]
HS241	AGATGAGAAGAATGTGGGGC	59.094	ATTCCCCCAGACAACACCT	59.217	164	(GA)9	Yes	No			9.59557e-72	gi|225436011|ref|XP_002273485.1|PREDICTED: hypothetical protein [Vitis vinifera]; gi|270235226|emb|CBI24356.1| unnamed protein product [Vitis vinifera]
HS242	TCCTTCCATGCTCTACCCTC	59.239	CTGCAGACATGAGTTCCACC	59.261	164	(CT)9	Yes	No			0	gi|225431525|ref|XP_002275240.1|PREDICTED: hypothetical protein [Vitis vinifera]
HS243	CTTGATCTGGGAATGGGAGT	58.94	CAAAACGTGCAGAGAAGAGC	58.802	273	(CT)9	Yes	No			2.46006e-149	gi|225457679|ref|XP_002273598.1|PREDICTED: hypothetical protein [Vitis vinifera]; gi|270258683|emb|CBI40782.1| unnamed protein product [Vitis vinifera]
HS244	GAGCACCAATTGTGAGGTTC	58.129	GGCTTTGTCTTCCTCCTCTG	59.014	218	(CT)12	Yes	No			0	gi|225439482|ref|XP_002269769.1|PREDICTED: hypothetical protein [Vitis vinifera]; gi|270229200|emb|CBI18129.1| unnamed protein product [Vitis vinifera]
HS245	ACGGTGTCGTATGAGGATCA	58.96	TCTTGAAAACCCCAACCTTC	59.003	220	(ATTTGG)3	Yes	Yes			2.83482e-49	gi|270228311|emb|CBI17121.1|unnamed protein product [Vitis vinifera]
HS246	TGTCACTGAGGAAGGCTTTG	59.007	AGAGAGAGGGAGGGAGGAAG	58.98	210	(CT)14-(CT)9	Yes	No			0	gi|83630761|gb|ABC26878.1|NRC1 [Solanum lycopersicum]
HS247	CTCTGCAGCTGCGAACTCT	59.612	CCTGAGGAGCTGGAAGAAAC	59.014	161	(TC)9	Non-specific	No			0	gi|270243401|emb|CBI30341.1|unnamed protein product [Vitis vinifera]
HS248	TGCAGAAGCTTTTGTCCTTG	59.195	CAAGTGTTTCCGATGTGACC	58.984	201	(AT)9	Yes	Yes			1.22884e-86	gi|255553629|ref|XP_002517855.1|DNA binding protein, putative [Ricinus communis]; gi|223542837|gb|EEF44373.1| DNA binding protein, putative [Ricinus communis]
HS249	GCAGTTTGTAGTTCAGCCCA	58.926	GCACTTCTTGAACCCTTTCC	58.766	216	(TC)11	Yes	Yes			5.94454e-93	gi|225433055|ref|XP_002281024.1|PREDICTED: hypothetical protein [Vitis vinifera]
HS250	ACTTCGGTCCCTCCCTCTT	60.058	GGAGTAGAATTTCCGGGTCA	58.981	275	(GCA)6	Yes	Yes	2	0.38	5.94454e-93	gi|225433055|ref|XP_002281024.1|PREDICTED: hypothetical protein [Vitis vinifera]
HS251	TCCAGAAAACCGAAAACTCC	59.146	CTTGCTTCTCGAAACTTCCC	59.052	275	(GA)10	Non-specific	No			0	gi|224099921|ref|XP_002311675.1|predicted protein [Populus trichocarpa]; gi|222851495|gb|EEE89042.1| predicted protein [Populus trichocarpa]
HS252	GTGGCTGAATAGGGGTCTTG	59.55	AGTACGGGCCATCTCTCACT	58.77	275	(AG)10	Non-specific	No			0	gi|225432126|ref|XP_002274485.1|PREDICTED: hypothetical protein [Vitis vinifera]
HS253	TGTGATCATGGAAGGAGGTG	59.473	AGCTGGTGGATTCGTCTTCT	58.894	128	(TC)9	Yes	Yes			8.48898e-51	gi|37719051|emb|CAE45599.1|TCP-domain protein [Antirrhinum majus subsp. majus]
HS254	AGCAGCAAGCAGGAGTTCA	59.871	GGAATGGTGCCCTGTAATTC	59.249	102	(CAC)7	Yes	No			8.48898e-51	gi|37719051|emb|CAE45599.1|TCP-domain protein [Antirrhinum majus subsp. majus]
HS255	TTGCATCAGAGGACCAATAG	56.285	AGCATAGGACCAGCTTCCTC	58.5	257	(AT)11	Yes	Yes			6.10272e-56	gi|270000245|gb|ACZ57952.1|myo-inositol 1-phosphate synthase [Coffea arabica]
HS256	AGCATAGGACCAGCTTCCTC	58.5	CTATTGGTCCTCTGATGCAA	56.285	205	(TA)11	No	No			6.10272e-56	gi|270000245|gb|ACZ57952.1|myo-inositol 1-phosphate synthase [Coffea arabica]
HS257	AATGTCTCACTTGGCAACCA	59.139	TTCAATCTTCTTGCTCACGG	58.999	154	(CT)9	Yes	Yes			1.49976e-180	gi|225447013|ref|XP_002268282.1|PREDICTED: hypothetical protein [Vitis vinifera]; gi|270241581|emb|CBI28801.1| unnamed protein product [Vitis vinifera]
HS258	GGGCCAAAATTAGTCATACCC	59.563	TTCAGCAACATTTCCTCAGC	59.002	161	(CAAGAA)3	Yes	No			-	No_hits
HS259	AAAGCCTCCCATACGATCAC	59.009	ACCGACGGAAACAACTAAGC	59.242	187	(ACCACA)3	Yes	No	2	0.59	-	No_hits
HS260	GAAGCGCAATTGTAGTTCCA	58.92	GGAGGAGGAATAGGGAAAGG	58.986	256	(CCA)6	Yes	Yes			1.01015e-109	gi|21322711|emb|CAD22154.1|pherophorin-dz1 protein [Volvox carteri f. nagariensis]
HS261	CCTCTTCCCTTTTCCTTTCC	59.144	AAAACGAGAGAGGCTGAGGA	59.162	251	(AC)12	Yes	Yes			1.42346e-127	gi|224069890|ref|XP_002303073.1|predicted protein [Populus trichocarpa]; gi|222844799|gb|EEE82346.1| predicted protein [Populus trichocarpa]
HS262	CACTTCTGGATTGTCCAACG	59.135	TCTGATCAAGAAATGGCAGC	58.953	188	(CCA)7	Yes	Yes			1.42346e-127	gi|224069890|ref|XP_002303073.1|predicted protein [Populus trichocarpa]; gi|222844799|gb|EEE82346.1| predicted protein [Populus trichocarpa]
HS263	AGGCTGCTAACGATCCTCAT	58.914	GCACAAGGGGAGAAGTAGGA	59.284	266	(TC)10	Yes	No			2.21096e-140	gi|225453268|ref|XP_002266773.1|PREDICTED: hypothetical protein [Vitis vinifera]
HS264	TGCTGAAATGGAAAGTGGAG	58.847	ATAAGGGCCATCACCAGAAG	59.006	145	(ATA)6	Yes	Yes			6.32728e-121	gi|255560193|ref|XP_002521114.1|conserved hypothetical protein [Ricinus communis]; gi|223539683|gb|EEF41265.1| conserved hypothetical protein [Ricinus communis]
HS265	CTCATGCACCAACTCTCACA	58.341	CAAGGCGTTGTGTCTCAAAT	58.775	145	(AAAG)5	Yes	Yes			0	gi|224130624|ref|XP_002320887.1|cytochrome P450 [Populus trichocarpa]; gi|222861660|gb|EEE99202.1| cytochrome P450 [Populus trichocarpa]
HS266	GAAATGCGAAGATGATGGTG	59.079	CAGGAATAGCATTTCAGGCA	58.869	182	(ATCATG)3	Yes	No			0	gi|224130624|ref|XP_002320887.1|cytochrome P450 [Populus trichocarpa]; gi|222861660|gb|EEE99202.1| cytochrome P450 [Populus trichocarpa]
HS267	TCGCAAACTCTTGGAGCTAA	58.796	ACTGCTTATCTCCTCCCCCT	59.163	266	(AAAAT)4	Yes	Yes			8.4909e-140	gi|238563983|gb|ACR46521.1|chloroplast sedoheptulose-1,7-bisphosphatase [Solanum lycopersicum]
HS268	GAAATTCCGGTTGATGTGTG	58.824	TGTTCGACATGTTGAGGTGA	58.618	225	(TTCCTC)3	Yes	No			8.81071e-87	gi|211906464|gb|ACJ11725.1|dimethylmenaquinone methyltransferase [Gossypium hirsutum]
HS269	CAGCATTCAAGTCAACCACC	59.139	GCATCTTAGACCCCCTCGTA	59.15	204	(GAGCCG)3	Yes	Yes			8.15015e-66	gi|270242292|emb|CBI29439.1|unnamed protein product [Vitis vinifera]
HS270	TGCCCATGGATTCAATTTTT	57.2	CAGAGGTCACCATTGACGAG	59.257	225	(CT)9	Yes	Yes	2	0.53	-	No_hits
HS271	GAAAACCACACAACATCCGA	59.394	CCGGTAAATTCCTCCAGTGA	59.926	275	(ATA)6	Yes	Yes			-	No_hits
HS272	CAGACCCACAAATCGAACAC	58.984	GTCACAAGAAGCCTAAGCCC	58.936	216	(AGT)7	Yes	Yes			1.14231e-64	gi|225436448|ref|XP_002274374.1|PREDICTED: hypothetical protein [Vitis vinifera]
HS273	AGGCCAACACGTTTCTTGTC	59.027	GTGTTCGATTTGTGGGTCTG	58.984	149	(GGA)6	Yes	Yes			1.14231e-64	gi|225436448|ref|XP_002274374.1|PREDICTED: hypothetical protein [Vitis vinifera]
HS274	CCTGGAGTATCTCTTTCGCC	58.886	ATCGCTTCATTGCTCAACAC	58.879	190	(ACCGT)5	Yes	Yes			7.65043e-103	gi|224115204|ref|XP_002332187.1|predicted protein [Populus trichocarpa]; gi|222875294|gb|EEF12425.1| predicted protein [Populus trichocarpa]
HS275	TGATTTGTTGTGGTGGTGTG	58.811	CCATATTCACCCCCAATCAT	59.32	137	(GGT)8	Yes	No			0	gi|299118178|gb|ADJ10892.1|auxin response factor 1 [Solanum lycopersicum]
HS276	CATCAACACCTCCACTCTCG	59.257	TATGGTGGAATGAGTGGGTG	59.215	272	(ATC)6	Yes	Yes			2.79878e-119	gi|270253409|emb|CBI35807.1|unnamed protein product [Vitis vinifera]
HS277	CCTCCGGAGATATCCAAGAA	59.076	TCTTGTGAAGCGTTGGACTC	59.01	197	(ATA)6	Yes	Yes			3.80485e-92	gi|224103739|ref|XP_002313175.1|predicted protein [Populus trichocarpa]; gi|222849583|gb|EEE87130.1| predicted protein [Populus trichocarpa]
HS278	CAAGTTTTGAAGGCTGGTCA	58.897	GTGAGTCCAGAAAAGGGCAT	59.141	151	(TTACAA)3	Yes	No			1.47132e-88	gi|224128908|ref|XP_002328996.1|predicted protein [Populus trichocarpa]; gi|118485433|gb|ABK94573.1| unknown [Populus trichocarpa] &gt;gi|222839230|gb|EEE77581.1| predicted protein [Populus trichocarpa]
HS279	AAAGCAAGCGACCCTGTTAT	58.861	CCAATGTACGCCTCGGTTAT	59.845	176	(CTG)8	Yes	No			6.75971e-124	gi|224146389|ref|XP_002325990.1|predicted protein [Populus trichocarpa]; gi|222862865|gb|EEF00372.1| predicted protein [Populus trichocarpa]
HS280	TCTGTTTGTAGGGGTCTCCC	58.989	CAATTACTGCTGGTGATGGG	58.999	228	(CT)10	Yes	No			9.78958e-07	gi|222619889|gb|EEE56021.1|hypothetical protein OsJ_04798 [Oryza sativa Japonica Group]
HS281	AGCAGCAATTGCCTAATCCT	58.955	CATTTTCCACACACCGTCTC	58.984	236	(AG)9	Yes	Yes			4.48621e-87	gi|225446325|ref|XP_002273743.1|PREDICTED: hypothetical protein [Vitis vinifera]
HS282	GCCGTTAATCCCTATCCAAA	58.898	CGAGAAAGTGACTGGGGTTT	59.183	149	(GCC)6	Yes	Yes			8.03301e-85	gi|416681|sp|P32980.1|ATPD_TOBACRecName: Full=ATP synthase delta chain, chloroplastic; AltName: Full=F-ATPase delta chain; Flags: Precursor; gi|19787|emb|CAA45153.1| chloroplast ATP synthase (delta subunit) [Nicotiana tabacum]
HS283	GGAGGCTTTACTTGCCACAT	59.198	AGATCACATCCCCTAAACGC	59.009	255	(CGG)6	Yes	No			1.12646e-70	gi|225447533|ref|XP_002268473.1|PREDICTED: hypothetical protein [Vitis vinifera]
HS284	TATGGAGGGGGAGAAGACTG	59.087	ATTCATGCCATACATCCCCT	59.083	130	(TA)9	Yes	Yes			1.12646e-70	gi|225447533|ref|XP_002268473.1|PREDICTED: hypothetical protein [Vitis vinifera]
HS285	CGTACACGAGCTTCTCCTGA	59.187	CAGTAGGGCAGCTGTTTCAA	59.072	222	(AT)9	Yes	Yes			9.32544e-125	gi|270240614|emb|CBI27843.1|unnamed protein product [Vitis vinifera]
HS286	GGTGGGTTCTTGCTCGTATT	59.056	GGCCGTATTCTGGTTCAAAT	58.906	246	(CT)11	Yes	Yes			9.32544e-125	gi|270240614|emb|CBI27843.1|unnamed protein product [Vitis vinifera]
HS287	CCTCCACCAAAAGTCCTGAT	58.989	CATGGTTCTTCATGCATTCC	58.926	168	(CCACCG)3	Yes	Yes			2.82586e-17	gi|142942394|gb|ABO92969.1|ZF-HD homeobox domain-containing protein [Solanum tuberosum]
HS288	CGACTTCGATGAATGTGAGC	59.399	CGAGGAAGGAGGTGACTAGC	59.04	144	(GTCCAA)3	Yes	No	2	0.47	-	No_hits
HS289	CAGCTTTCATCGCCGTATAA	58.936	TCCCATATGGACACCTCTGA	58.878	249	(CTA)6	No	No			3.5045e-135	gi|255635848|gb|ACU18271.1|unknown [Glycine max]
HS290	AAGGAGCAGTTCTGAAGGGA	59.014	CATCTGGAATCTCCTTGGCT	59.239	180	(GA)9	No	No			3.52903e-59	gi|224053539|ref|XP_002297863.1|predicted protein [Populus trichocarpa]; gi|118485800|gb|ABK94748.1| unknown [Populus trichocarpa] &gt;gi|222845121|gb|EEE82668.1| predicted protein [Populus trichocarpa]
HS291	CATTCTCCTCAACCCATCCT	58.94	GTGAGCTTCGCAGTCGTAAG	58.828	221	(CCTCCG)3	Yes	Yes			1.10573e-128	gi|147806271|emb|CAN59808.1|hypothetical protein [Vitis vinifera]
HS292	ACTACAACCGCCTCCTTGTC	59.212	CACATCTCCATTGATCCCAG	58.878	180	(AAG)6	Yes	Yes			0	gi|225424426|ref|XP_002281514.1|PREDICTED: hypothetical protein [Vitis vinifera]
HS293	ACAGTCTGCTGCCCTTTTCT	59.09	TCTCTTGGGGTTTCTGCTTT	58.909	157	(GT)10	Yes	Yes			4.52371e-174	gi|224109832|ref|XP_002315327.1|predicted protein [Populus trichocarpa]; gi|222864367|gb|EEF01498.1| predicted protein [Populus trichocarpa]
HS294	TTTCCCTTTCTCCTCCTTCA	58.833	TTTGTCCCCTCCGATAAGAC	58.981	153	(GA)9	Yes	Yes	2	0.53	2.07479e-23	gi|255542910|ref|XP_002512518.1|kelch repeat protein, putative [Ricinus communis]; gi|223548479|gb|EEF49970.1| kelch repeat protein, putative [Ricinus communis]
HS295	TCATACACCGCACAACTCAA	58.703	TGTACAAGAGCCCAGCTCAC	59.037	255	(AC)13	Non-specific	No			0	gi|76560798|gb|ABA43901.1|9-cis-epoxycarotenoid dioxygenase 3 [Coffea canephora]
HS296	TCGACAGTCATGCTTTCAGC	58.836	GGGTTGTTGGTGGGAATATC	58.959	279	(AGC)6	Yes	No			7.98218e-148	gi|158263556|gb|ABW24494.1|O-acetylserine(thiol)-lyase [Sesamum indicum]
HS297	AGAGCGAGAAGGGGTACAGA	59.04	CTCTCCCTATCAGAATCCCG	58.689	247	(GATAGG)3	Yes	Yes			5.03036e-29	gi|225438475|ref|XP_002278030.1|PREDICTED: hypothetical protein [Vitis vinifera]
HS298	CATGGCTGAAGCTTTCTCAA	59.148	CAAATGGAGGGAATGATGAG	57.933	234	(TTC)6	Yes	No			0	gi|225456501|ref|XP_002280957.1|PREDICTED: hypothetical protein [Vitis vinifera]
HS299	CGCCTTTGAGATGAGAATGA	58.95	AATCATATAGGCCAAACGCC	58.925	236	(CCTAAT)3	Yes	Yes			8.88418e-94	gi|147805129|emb|CAN64485.1|hypothetical protein [Vitis vinifera]
HS300	CAGAAATCCCAGAAAGCACA	58.847	TCTGCCTGCTTGAAACTGTC	59.165	277	(CAG)11-(GCA)6-(CAGAAG)3	Yes	Yes			5.37037e-158	gi|255545508|ref|XP_002513814.1|nucleic acid binding protein, putative [Ricinus communis]; gi|223546900|gb|EEF48397.1| nucleic acid binding protein, putative [Ricinus communis]
